# Supplementary material for: The Impact of Economic Distress on Primary Headache Visits Under the Strain of the COVID-19 Pandemic: A Retrospective Study
Source: J Clin Med. 2026 May 28;15(11):4181. doi: 10.3390/jcm15114181 (PMC13258698; doi:10.3390/jcm15114181)
Supplement: Supplementary file 1 [file jcm-15-04181-s001.zip]

Archive with 1 entries (1 files):
- jcm-4324043-supplementary.pdf
